# Supplementary material for: Ex vivo hepatic venography for hepatocellular carcinoma in livers explanted for liver transplantation
Source: World J Surg Oncol. 2011 Sep 27;9:111. doi: 10.1186/1477-7819-9-111 (PMC3204254; doi:10.1186/1477-7819-9-111)
Supplement: Additional file 1 — Table S1. Patients Characteristics. [file 1477-7819-9-111-S1.XLS]

## Sheet: Sheet1
Table S1: Patients Characteristics
Variables		Number of patients (%)
Sex	Male	9 (69.2)
	Female	4 (30.7)
Age	median / range	59 / 52 - 68
Underlying liver disease	LC-B	4 (30.7)
	LC-C	7 (53.8)
	LC-NBNC	1 (7.7)
	PBC	1 (7.7)
Pre-op. treatments	None	9 (69.2)
	TAI	1 (7.7)
	RFA	1 (7.7)
	PEI	2 (15.4)
Tumor size (cm)	median / range	2.4 / 0* - 6.2
Number of tumors	median / range	2 / 0* - 7
* Occult HCC was detected with the explant liver specimen, postoperatively.
