# Supplementary material for: Ex vivo hepatic venography for hepatocellular carcinoma in livers explanted for liver transplantation
Source: World J Surg Oncol. 2011 Sep 27;9:111. doi: 10.1186/1477-7819-9-111 (PMC3204254; doi:10.1186/1477-7819-9-111)
Supplement: Additional file 2 — Table S2. Tumor characteristics and clinical outcomes of patients who underwent hepatic venography. [file 1477-7819-9-111-S2.XLS]

## Sheet: Sheet1
Table S2 : Tumor characteristics and clinical outcomes of patients who underwent hepatic venography
Case	Age / Sex	Underlying	Pre-op.	Pre-op.	Size of largest	Milan	Hepatic	Microscopic	Microscopic	Microscopic	Recurrence	Follow-up
		liver disease	treatments	no. of HCC	nodule (cm)	Criteria	Venography	Differentiation	Portal venous	Hepatic venous	of HCC	(month)
									invasion	invasion
1	68 / M	LC-B	None	1	3.2	Within	Positive	Mod	No	No	No	35
2	65 / M	LC-C	TAI	1	2.2	Within	Positive	Well	Yes	No	No	25
3	67 / M	LC-C	None	3	2.2	Within	Negative	Mod	Yes	No	No	26
4	58 / M	LC-C	PEI	0 *	0	Within	Negative	Mod	No	No	No	37 ††
5	59 / F	LC-C	None	1	1.8	Within	Negative	Well	No	No	No	30
6	58 / M	LC-B	None	7	6.2	Beyond	Negative	Mod	No	Yes	No	30 ††
7	63 / M	LC-B	None	1	4.5	Within	Negative	Well	No	No	No	4 †
8	68 / F	LC-C	PEI	2	1.9	Within	Negative	Well	Yes	Yes	No	27
9	55 / M	LC-NBNC	None	1	0.7	Within	Negative	Well	No	No	No	25
10	65 / F	LC-C	None	3	2.4	Within	Negative	Mod	No	No	No	12 ††
11	56 / F	PBC	None	2	2.6	Within	Negative	Well	No	No	No	20
12	57 / M	LC-C	RFA	2	2.5	Within	Negative	Mod	No	No	No	1 †
13	52 / M	LC-B	None	2	3	Within	Negative	Mod	Yes	No	No	17
LC: Liver cirrhosis, LC-B: hepatitis B virus-related LC, LC-C: hepatitis C virus-related LC, LC-NBNC: hepatitis B and C virus-nagative LC, PBC: Primary biliary cirrhosis,
TAI: Transcatheter arterial infusion, PEI: Percutaneous ethanol injection, RFA: Radiofrequency ablation, Mod: Moderately differentiated, Well: Well differentiated
* Occult HCC was detected with the explanted liver specimen, postoperatively.
† Died of sepsis
†† Died of liver failure
